# Supplementary material for: Transient increase in CSF GAP-43 concentration after ischemic stroke
Source: BMC Neurol. 2018 Dec 7;18:202. doi: 10.1186/s12883-018-1210-5 (PMC6284302; doi:10.1186/s12883-018-1210-5)
Supplement: Supplementary file 1 — Table of t and p values across the different white matter lesion status and brain atrophy status groups, up to 9 days and, after 9 days past the stroke. (XLSX 9 kb) [file 12883_2018_1210_MOESM1_ESM.xlsx]

## Sheet: Sheet1
WHITE MATTER LESION STATUS VS GAP-43 CHANGE
BEFORE 9 DAYS
comparison	estimated difference	std. err	df	t value	p value
moderate - normal	-0.133554	0.345031	19	-0.387	0.703
moderate - pronounced	0.356426	0.4285	19	0.832	0.4159
moderate - sporadic	-0.0662766	0.345507	19	-0.192	0.8499
normal - pronounced	0.48998	0.376906	19	1.3	0.2091
normal - sporadic	0.067277	0.278965	19	0.241	0.812
pronounced - sporadic	-0.422703	0.377342	19	-1.12	0.2766
AFTER 9 DAYS
comparison	estimated difference	std. err	df	t value	p value
moderate - normal	-0.208924	0.652094	20	-0.32	0.752
moderate - pronounced	0.432559	0.833813	20	0.519	0.6096
moderate - sporadic	0.00893796	0.67869	20	0.013	0.9896
normal - pronounced	0.641483	0.732394	20	0.876	0.3915
normal - sporadic	0.217862	0.549342	20	0.397	0.6959
pronounced - sporadic	-0.423621	0.756171	20	-0.56	0.5816
BRAIN ATROPHY STATUS VS GAP-43 CHANGE
BEFORE 9 DAYS
comparison	estimated difference	std. err	df	t value	p value
cortical light - general light	0.229423	0.575704	16	0.399	0.6955
cortical light - general moderate	0.237582	0.452753	16	0.525	0.607
cortical light - normal	-0.115866	0.33778	16	-0.343	0.736
general light - general moderate	0.0081591	0.591294	16	0.014	0.9892
general light - normal	-0.345289	0.512375	16	-0.674	0.51
general moderate - normal	-0.353448	0.366147	16	-0.965	0.3488
AFTER 9 DAYS
comparison	estimated difference	std. err	df	t value	p value
cortical light - general light	0.599202	3.95003	17	0.152	0.8812
cortical light - general moderate	0.976793	0.783774	17	1.246	0.2296
cortical light - normal	1.05799	0.524749	17	2.016	0.0599
general light - general moderate	0.377591	3.97071	17	0.095	0.9254
general light - normal	0.458789	3.93188	17	0.117	0.9085
general moderate - normal	0.0811974	0.688148	17	0.118	0.9075
